# Supplementary material for: Does Acinetobacter calcoaceticus glucose dehydrogenase produce self-damaging H2O2?
Source: Biosci Rep. 2024 May 24;44(5):BSR20240102. doi: 10.1042/BSR20240102 (PMC11130540; doi:10.1042/BSR20240102)
Supplement: Supplementary Figure S1-S10 and Tables S1-S2 [file BSR-2024-0102_supp.zip]

Archive with 4 entries (4 files):
- BSR-2024-0102_supps.pdf
- BSR-2024-0102_supps1.mpg
- BSR-2024-0102_supps2.mp4
- BSR-2024-0102_supps3.mpg
